# Supplementary material for: Toxic Metals and Metalloids in Infant Formulas Marketed in Brazil, and Child Health Risks According to the Target Hazard Quotients and Target Cancer Risk
Source: Int J Environ Res Public Health. 2022 Sep 6;19(18):11178. doi: 10.3390/ijerph191811178 (PMC9517614; doi:10.3390/ijerph191811178)
Supplement: Supplementary file 1 [file ijerph-19-11178-s001.zip]

Archive with 1 entries (1 files):
- ijerph-1876799-supplementary.pdf
